# Supplementary material for: Generation of Isogenic iPSC Lines for Studying the Effect of the p.N515del (c.1543_1545delAAC) Variant on MYBPC3 Function and Hypertrophic Cardiomyopathy Pathogenesis
Source: Int J Mol Sci. 2024 Nov 30;25(23):12900. doi: 10.3390/ijms252312900 (PMC11641397; doi:10.3390/ijms252312900)
Supplement: Supplementary file 1 [file ijms-25-12900-s001.zip]

Archive with 1 entries (1 files):
- ijms-3321753-supplementary.pdf
